# Supplementary material for: Sexual dimorphism in a mouse model of Friedreich’s ataxia with severe cardiomyopathy
Source: Commun Biol. 2024 Oct 3;7:1250. doi: 10.1038/s42003-024-06962-4 (PMC11449905; doi:10.1038/s42003-024-06962-4)
Supplement: Supplementary file 3 — Supplementary Data 1 [file 42003_2024_6962_MOESM3_ESM.xlsx]

## Sheet: Figure 1B
Knockout Survival in Kaplan Meier Curve
	Days of Life	Male	Female
	61	1
	65	1
	67	1
	70	1
	73	1
	76	1	1
	77		1
	80		1
	81	1	1
	82		1
	83		1
	84	1
	87		1
	89		1

## Sheet: Figure 1C
Body weight over time in control and KO mice
					Control M					Control F				cKO M				cKO M
	Weeks Alive
	3		13.71	12.49	12.48	10.41		11.44	12.96	10.41	9.62		10.94	9.12	10.46		13.71	12.49	12.48
	4		18.89	17.21	17.24	15.01		15.04	15.5	13.47	13.04		16.23	16.47	15.12		18.89	17.21	17.24
	5		21.66	19.32	20.6	19.96		16.99	17.05	15.77	16.67		19.51	19.93	18.48		21.66	19.32	20.6
	6		23.36	20.92	23.19	21.74		17.24	17.95	16.58	17.85		20.19	20.03	18.49		23.36	20.92	23.19
	7		25.1	22.66	25.24	22.79		18.75	18.58	17.3	18.71		20.71	21.49	20.58		25.1	22.66	25.24
	8		26.24	24.42	27.54	24.74		18.81	20.24	18.51	20.3		18.85	22.17	21.93		26.24	24.42	27.54
	9		27.49	24.89	28.05	25.6		20.24	20.71	19.39	20.49		15.96	20.95	21.97		27.49	24.89	28.05
	10		28.37	25.96	28.83	26.38		20.31	21.37	19.34	21.26		19.17	20.62			28.37	25.96	28.83
	11		30.11	26.96	30.8	30.15		20.46	21.68	19.51	22.16		18.99	20.36			30.11	26.96	30.8
	12		30.21	27.04	32.32	28.42		21.33	22.6	19.89	21.83						30.21	27.04	32.32

## Sheet: Figure 1E
Epicardial Area (mm2)
	CTRL Male	KO Male	CTRL Female	KO Female
	27.2991	32.3467	22.4228	28.7801
	24.3477	33.5738	18.9568	26.7617
	23.6368	34.5738	23.4228	30.2625
	25.6445	30.1841	23.3472	32.7432
	18.0855	32.841	18.3347	30.9786
	22.78	35.781	21.501	22.771
	21.978		21.273	28.293
	20.3134			25.176

## Sheet: Figure 1F
Heart Weight (mg)
	CTRL Male	KO Male	CTRL Female	KO Female
	91	163	89	119
	98	150	84	115
	106	162	73	151
	105	142	91	110
	109	200	93	129
	120	165	96	139
	118	152	86	144
				140

## Sheet: Figure 1G
Body Weight at 8 Weeks
	CTRL Male	KO Male	CTRL Female	KO Female
	20.4	21.38	18.98	19.1
	22.2	21.89	18.21	15.99
	23.56	21.12	18.54	19.76
	23.67	19.65	19.5	15.95
	23.85	24.72	19.72	17.76
	24.16	23.09	19.18	20.81
	25.4	19.96	17.02	16.32
	25.89	19.44	20.13	21.09
	23.74	21.51	18.49	18.18
	24.37	20.1	18.97	16.08
	23.58		18	19.37
				16.95

## Sheet: Figure 1H
Heart Weight/ Tibia length (mg/mm)
	CTRL Male	KO Male	CTRL Female	KO Female
	6.22857	9.31429	5.47059	7.58824
	6.85714	8.33333	5.64706	8.17647
	6.74286	9.12676	5.05882	8.23529
	5.05556	8.11429	5.15942	7
	5.44444	11.1429	4.86956	6.66667
	5.83333	9.42857	4.05556	6.47059
	5.88889	8.68571	5.2	8.75362

## Sheet: Figure 2B
LVES Diameter in Systole (mm)
	CTRL Male	KO Male	CTRL Female	KO Female
	0.941645	2.79507	1.03808	1.66217
	1.1405	2.90473	0.847299	2.13391
	0.813189	2.91807	0.585065	2.58881
	0.532375	3.45419	0.945172	2.46536
	1.37988	3.38468	0.661157	2.1505
	0.604338	4.099	1.09037	1.52608
	0.741344		0.725211	3.45742
	1.00637

## Sheet: Figure 2C
LV Volume in systole (µl)
	CTRL Male	KO Male	CTRL Female	KO Female
	1.76454	29.4342	2.28944	8.02449
	2.93966	32.3755	1.333	15.0029
	1.18866	32.7325	0.469922	24.387
	0.365001	49.2869	1.78155	21.8118
	4.86677	46.9216	0.679972	15.3492
	0.549392	74.175	2.60041	6.34791
	0.908481		0.868032	39.3997
	2.17938

## Sheet: Figure 2D
LV Volume in diastole (µl)
	CTRL Male	KO Male	CTRL Female	KO Female
	38.7238	53.75	35.396	34.8906
	36.7664	64.546	31.6565	38.0284
	39.5641	65.2467	34.7022	50.1294
	31.9761	67.5561	41.8033	57.629
	46.3881	76.4834	25.3221	58.8661
	35.1285	84.361	39.8129	29.942
	28.5033		27.5505	67.3401
	31.7922

## Sheet: Figure 2E
LV Mass Corrected (mg)
	CTRL Male	KO Male	CTRL Female	KO Female
	92.5686	121.127	59.3862	102.553
	60.4698	120.669	47.5332	100.309
	80.5092	120.141	53.5819	87.3151
	47.824	108.591	64.7898	131.003
	84.646	145.29	72.3965	108.29
	79.0261	173.252	71.6126	77.9898
	52.6305		49.3694	133.136
	79.9659

[truncated: 48 more sheets: Figure 2F, Figure 2G, Figure 2H, Figure 2I, Figure 2J, Figure 2K, Figure 2L, Figure 2M, Figure 3A, Figure 3C, Figure 3E, Figure 3F, Figure 3G, Figure 3H, Figure 4B, Figure 4C, Figure 4D, Figure 4E, Figure 4F, Figure 4G …]
