# Supplementary material for: Sexual dimorphism in a mouse model of Friedreich’s ataxia with severe cardiomyopathy
Source: Commun Biol. 2024 Oct 3;7:1250. doi: 10.1038/s42003-024-06962-4 (PMC11449905; doi:10.1038/s42003-024-06962-4)
Supplement: Supplementary file 4 — Supplementary Data 2 [file 42003_2024_6962_MOESM4_ESM.xlsx]

## Sheet: Supp. Figure 1A
Estrogen receptor 2 gene expression in testes and ovaries normalized to RPS18
	CTRL M	KO M	CTRL F	KO F
	1.16863	0.950536	0.576619	0.509335
	0.920666	1.27594	0.86628	0.973392
	0.807271	0.777685	1.34294	1.24681
	0.976384	0.911209	0.792406	0.973257
	1.34579	0.778843	1.88126	1.61561
	0.876205	0.696999	2.12854	0.290703
	0.986273	0.85465	0.469806	0.787984
	0.927888	0.911044	0.192931
	1.11342	0.991687	0.666035

## Sheet: Supp. Figure 1B
Cyp19a1 gene expression in testes and ovaries normalized to RPS18
	CTRL M	KO M	CTRL F	KO F
	1.13018	1.08093	0.44505	0.803009
	1.01868	1.3667	0.792513	0.707431
	0.839213	1.08665	1.14796	1.62465
	1.0829	0.981917	1.61448	1.44578
	0.983494	1.15152	0.851599	0.403698
	0.97181	0.861727	0.257658	0.536009
	0.957902	0.82051	1.47596	0.472804
	1.03216	0.947909	3.08777	2.90374
	1.04612	1.0055		0.896957
	0.966833

## Sheet: Supp. Figure 1C
GSTP gene expression in testes and ovaries normalized to RPS18
	CTRL M	KO M	CTRL F	KO F
	0.859636	0.887322	1.23773	1.02227
	0.991656	0.700601	0.751437	2.0236
	1.04165	0.901531	1.72601	1.4386
	0.864578	1.04702	1.03898	1.76642
	1.10507	0.774499	0.599555	1.37019
	1.17871	0.853272	1.12955	1.42807
	1.21817	0.754828	1.20646	1.19264
	1.02315	0.940229	0.888988	0.905836
	0.907805	0.819764	0.82544	1.13837
	0.883816

## Sheet: Supp. Figure 1D
Serum Vitamin D (ng/mL)
	CTRL M	KO M	CTRL F	KO F
	63.7109	36.9801	29.1694	36.9801
	40.1834	35.0693	61.8198	53.4014
	37.9526	48.8803	65.6338	39.4332
	32.7445	42.7319	48.6044	62.1328

## Sheet: Supp. Figure 1E
ESR1 gene expression in heart tissue normalized to RPS18
	CTRL M	KO M	CTRL F	KO F
	0.875169	2.283	1.28386	1.68807
	0.649862	1.80258	1.39756	1.23726
	1.06678	1.49858	0.861596	1.07305
	0.856874	1.36465	1.24424	1.54012
	1.58563	1.68829	0.988583	1.093
	0.803384	1.60009	1.01155	1.60113
	0.785012	1.04739	0.348165	2.54368
			1.22179	2.9142

## Sheet: Supp. Figure 2A
Serum ALP at 3 weeks old (U/L)
	CTRL M	KO M	CTRL F	KO F
	484.7	365.4	444.8	405.2
	442.2	430.9	398.6	241.1
	501.6	460.2	518.6	443.9

## Sheet: Supp. Figure 2B
Serum Amylase at 3 weeks old (U/L)
	CTRL M	KO M	CTRL F	KO F
	2645	2411.6	2468.3	2284.4
	2480.3	1911.1	2523	1471.7
	1629.4	2058.3	2350.4	2321.4

## Sheet: Supp. Figure 2C
Serum Blood Urea Nitrogen at 3 weeks old (mg/dL)
	CTRL M	KO M	CTRL F	KO F
	18.5	18.2	20	18.9
	16.5	17.4	15.3	10.9
	17.1	16.7	14.9	18.6

## Sheet: Supp. Figure 2D
Serum Calcium at 3 weeks old (mg/dL)
	CTRL M	KO M	CTRL F	KO F
	9.97	8.45	9.62	9.42
	9.85	9.81	10.86	6.6
	9.93	10.08	10.4	10.35

## Sheet: Supp. Figure 2E
Serum Chloride at 3 weeks old (mmol/L)
	CTRL M	KO M	CTRL F	KO F
	114.7	128.2	114.4	117.6
	114.9	115.4	112	128.6
	118.9	115.2	115.8	114.4

[truncated: 3 more sheets: Supp. Figure 2F, Supp. Figure 2G, Supp. Table 1]
